# Supplementary material for: Feasibility of Ductus Venosus Doppler Screening During First Trimester Ultrasound: Prospective Multicenter Study
Source: Medicina (Kaunas). 2025 Jul 31;61(8):1391. doi: 10.3390/medicina61081391 (PMC12387703; doi:10.3390/medicina61081391)
Supplement: Supplementary file 1 [file medicina-61-01391-s001.zip]

Archive with 1 entries (1 files):
- medicina-3768811-supplementary.pdf
